# Supplementary material for: Effects of different training on lower limb explosive power in youth soccer players: a systematic review and network meta-analysis
Source: Front Physiol. 2026 Mar 19;17:1769079. doi: 10.3389/fphys.2026.1769079 (PMC13043373; doi:10.3389/fphys.2026.1769079)
Supplement: Supplementary file 2 [file Presentation1.zip]

Archive with 37 entries (31 files):
- 附件/
- 附件/10M/
- 附件/10M/B1.docx
- 附件/30M/
- 附件/30M/B2.docx
- 附件/C1.docx
- 附件/C2.docx
- 附件/Figs/
- 附件/Figs/Fig 10.emf
- 附件/Figs/Fig 11.emf
- 附件/Figs/Fig 12.emf
- 附件/Figs/Fig 3.emf
- 附件/Figs/Fig 4 .jpg
- 附件/Figs/Fig 5.emf
- 附件/Figs/Fig 6.emf
- 附件/Figs/Fig 7.emf
- 附件/Figs/Fig 8.emf
- 附件/Figs/Fig 9.emf
- 附件/Figs/Fig-1.jpeg
- 附件/Figs/Fig-13.jpeg
- 附件/Figs/Fig-14.jpeg
- 附件/Figs/Fig-15.jpeg
- 附件/Figs/Fig-16.jpeg
- 附件/Figs/Fig-17.jpeg
- 附件/Figs/Fig-2.jpeg
- 附件/Risk of bias and GRADE assessment/
- 附件/Risk of bias and GRADE assessment/A1.pdf
- 附件/Risk of bias and GRADE assessment/A2.pdf
- 附件/Risk of bias and GRADE assessment/A3 .emf
- 附件/Risk of bias and GRADE assessment/A4.emf
- 附件/Risk of bias and GRADE assessment/A5.emf
- 附件/Risk of bias and GRADE assessment/A6.docx
- 附件/Risk of bias and GRADE assessment/A6.emf
- 附件/Risk of bias and GRADE assessment/A7.docx
- 附件/Tables/
- 附件/Tables/Table 1.xlsx
- 附件/Tables/Table 2.docx
