# Supplementary material for: Effects of different training on lower limb explosive power in youth soccer players: a systematic review and network meta-analysis
Source: Front Physiol. 2026 Mar 19;17:1769079. doi: 10.3389/fphys.2026.1769079 (PMC13043373; doi:10.3389/fphys.2026.1769079)
Supplement: Supplementary file 2 [file Presentation1.zip › 附件/Tables/Table 1.xlsx]

## Sheet: Sheet1
Studys	Information of athletes				Exercise Protocol								Conclusions
	Profession	Number（I/C）	Sex（Male%)	Years	Weeks	Frequency (times/week)	Practice the movement	Interval between groups	Volume (group × times)	Training Strategies	Intensity	Instruments
Derakhti (2022)	football	27（19/8）	1	15.7±0.5	4	2t/w	20 m resistance sprint	3m	5~8 × 1	OPL	50%vdec, Maximum effort	1080 Running system	5~30m sprint speed (6~8%) ↑
												OptoJump	Maximum strength ↑
Loturco (2013)	football	32（16/16）	1	19.18±0.72	6	2t/w	Depth of jump	2m	4 × 4~8	OPL	45.2±3.0%1RM	Linear sensor	SJ height ↑
							Squat deep					Smith's machine	CMJ height ↑
													10 m sprint time ↓
Ribeiro (2020)	football	16（8/8）	1	18.4±0.49	7	2t/w	Half squat	2m	4 × 4~8	OPL	OPL：66~90kg	barbell	30m sprint capacity ↑
							Hip push					Beast sensor	SJ height ↑
							Jump					Timer timer	CMJ height ↑
												Platform of contact
Loturco (2016)	football	17（9/8）	1	18.4±1.2	6	2t/w	Jump squats	2m	6 × 4~8	OPL	1.10xOPL	Smith's machine	Jump height ↑
							Push up					Olympic stick	Sprint ↑
												T-Force
												Smart Jump/Speed
Loturco (2020)	football	23（12/11）	1	18.3±0.7	4	3t/w	Jump squats	NR	6 × 6	OPL	OPL±20%	Smith's machine	5~10m sprint speed ↑
												Linear sensor
												Photoelectric timer
Loturco (2015)	football	24（12/12）	1	18.2±0.6	3	2~5t/w	Vertical jump	3m	4~6×8~10	JT	Maximum effort	Force measuring table	VJG: CMJ height and peak ↑10-20m acceleration ↑
							Level jump					Photoelectric timer	HJG: jump distance and peak ↑10m acceleration ↑
Mohamed（2019）	football	28（14/14）	1	11.8±0.4	8	2t/w	Alternate feet in the circle	NR	3~4 ×6~12	JT	Self weight	Jump rope	SJ height ↑
							Jump with your feet and cross your legs					An obstacle	CMJ height ↑
							Jump in circles with both feet					Optojump
							(Multi-direction jump)					Star offset balancing device
Firas（2019）	football	31（23/8）	1	14.5±0.52	7	2t/w	Half squat	3m	2~4×6~8	Resistance + JT	30%~60%1RM	Optojump	COMB: 5m sprint time ↓4.7%
							5~20m sprint				30~60cm	Electronic photocells	SJ, CMJ, DJ height ↑
							Hurdle hurdle					Timer(Brower Timing System）	PLYO/sprint group: SJ, CMJ, DJ height ↑
Mohamed2（2019）	football	27（14/13）	1	19.0±0.9	6	2t/w	Squat Jump (bench)	1m	5~6×4~16	JT	30~60cm	Optojump	SJ height ↑
							Alternate feet					Photoelectric sensor	CMJ height↑
							Jump barrier
							(Multi-direction jump)
Eduaro（2019）	football	24（16/8）	1	16.56±0.56	20	1t/w	Back half squat	1m30s	3×4~10	RT	4~10RM	Optojump	Horizontal jump distance ↑
							Barbell hip push					Infrared Timer system (Globus Ergo Timer)	10, 20m sprint ability ↑
												Photoelectric sensor、Barbell
Yiannis(2023)	football	29 (15/14)	1	16.35±0.35	4	2t/w	High-intensity interval sprint	NR	2~3/4 mins	HIIT	1.2×YYIR1 Maximum speed	NR	10m speed ↑
Moisses(2021)	football	144 (75/69)	1	15.83±1.27	15	2t/w	Self-reorganization: push-ups, TRX training,	NR	4 ×8~12	RT	Self-reorganization: self-weight	Elastic band	CMJ height ↑ (OG>SG)
							Loading group: bench press, squat, hip press, etc				Overload group: 50 to 65%1RM	TRX
												barbell
Ghaith（2022）	football	34 (17/17)	1	14.6±0.4	8	2t/w	Jump over hurdles	1m30s	3~6 ×6	JT + run	NR	Hurdle hurdle	SJ height ↑
							Jump sideways over hurdles						CMJa height ↑
							Step of bounce						10~30m sprint performance ↑
							One foot jump + sprint
Sinan（2022）	football	24（12/12）	0	18.5±2.1	8	3t/w	High-intensity interval sprint	4m	2~3×6	HIIT	90~95%VO2max	NR	CMJ height↑
													Long jump ↑
Helder（2024）	football	21 (13/8)	1	15.3±1.1	6	2~3t/w	Squat deep	NR	Each station /6 times	CCT	80%~90%1RM	Force measuring table	CMJ height↑
							High jump					Photoelectric cell
							Sprint, etc.
Forain（2024）	football	28 (14/14)	1	14.5±0.5	8	2t/w	Jump over hurdles	1m	NR	JT	Self weight	Optojump	Vertical/horizontal jump performance ↑
							Reverse squat jump					My Jump app	Sprint time (5m, 10m, 15m, 30m) ↓
							Step of bounce
							Side jump
Rosas(2016)	football	63 (42/21)	1	12.1±2.2	6	2t/w	One leg/leg level	1m	2×4~8	JT	0~15%weight	Dumbbell	Vertical/horizontal jump height ↑
							Vertical jump					Measuring tape
												Electronic contact pad
												Radar gun
Yu (2020)	football	20 (10/10)	1	15.08±0.76	4	2t/w	Squat deep	NR	1×6	Resistance + JT	Squat deep：60%1RM	Vertical jump test system	20-meter sprint time ↓
							Sprint					Infrared ray technology	CMJ height↑
												EPTS
Stephen（2022）	football	22（15/7）	1	18±1	6	1t/w	Parallel back squat	3m	2~3×4~8	RT	80%~90%1RM	Optojump	1RM↑
												Timing door	SJ/CMJ height↑
												barbell
Knut（2022）	football	16 (8/8)	1	19±2	6	4t/w	Squat	4m	4×6	Resistance + contrast	Squat: 85% 1RM	Plyometric Power System	1RM half squat ↑
							Squat jump				Squat jump: 30% 1RM		Squat jump peak power ↑
							Stiff pull						20m sprint ↑
							Gao La
Borges(2016)	football	20（9/11）	1	16.6±0.6	7	1~2t/w	Sprint (sled load)	45~120s	RS：2-7×1	RT	10~13%weight	Photoelectric system	30m sprint performance ↑
							Jump over hurdles		PT：2-7×10			Weighted sled
							Fall down jump
Kobal(2017)	football	23(12/11)	1	15.9±1.2	6	2t/w	Weight bearing jump	NR	2~6×6	JT	8%weight/self-weight	Platform of contact	SJ/CMJ height↑
							Dead weight jump					Force measuring table
												Dumbbell
												Linear sensor
Wallenta(2016)	football	18（10/8）	1	18.1±1.6	6	2t/w	Squat deep	1.5~3m	Squat: 3×5	JT + run	60~70%1RM	Force measuring table	KT: 1RM↑CMJ↑
							Jump over hurdles		Jump + Sprint: 3×3		Height of hurdle：64~69cm		BT: 5m, 10m sprint ↑
							20 meter Dash
Mattia（2018）	football	21（11/10）	1	17±0.8	8	1~2t/w	Jump deep	NR	4×5~6	JT	60cm (jump depth height)	Photoelectric system	Standing long jump ↑
							Level jump				15cm (obstacle height)		One leg triple jump ↑
							Obstacle jump						10~40m sprint performance ↑
Francesco(2019)	football	24（12/12）	1	13.2±0.9	8	2t/w	Jump rope	60~90s	Enhanced type: 1-3 × variable	Resistance + JT	Load load	Beast sensor	SJ (power/speed/force/height) ↑
							Jump over hurdles		Resistance: 3×10~12		(+5%/ week)	Stop watch	20m sprint performance ↑
							Barbell squats
							Barbell lunges,
Alves(2010)	football	23 (17/6)	1	17.4±0.6	6	1~2t/w	Squat + high leg run + sprint	NR	3 stations ×6	CT	80~90%1RM	Ergojump	5m sprint time ↓
							Heel raise + vertical jump + head ball				(+5%/2 weeks)	Photoelectric timing system	15m sprint time ↓
							Leg extension + sitting jump + deep jump						SJ height ↑
Zhu (2024)	football	20 (10/10)	NR	14.7±0.74	8	3t/w	Barbell squats	3~4m	4×3~8	CT	70-80%1RM (squat)	barbell	30m sprint performance ↑
							Self-weight squat jump				30%1RM (Dumbbell)	Dumbbell	Standing long jump ↑
							Dumbbell half squat jump				Self-weight (Other)	Elastic band	CMJ height ↑
							Elastic belt helps jump					Force measuring table
												Speed meter
Vasileiou（2024）	football	35（18/17）	1	13.7±0.8	8	2t/w	Multi-directional double/unilateral jumps	40s~5m	2~4×1~6	CT	NR	Timing door (WITTY System)	CMJ height↑
							Sprint					Optojump	10/20m sprint performance ↑
							Jump → run
Oliver（2019）	football	35（21/14）	1	15.6±1.0	10	2t/w	Strong and weak side foot resistance	3m	2×6~10	RT	Speed/strength ratio (1-3)	Optojump	CMJ height ↑
												Force measuring table
