# Supplementary material for: Effects of different training on lower limb explosive power in youth soccer players: a systematic review and network meta-analysis
Source: Front Physiol. 2026 Mar 19;17:1769079. doi: 10.3389/fphys.2026.1769079 (PMC13043373; doi:10.3389/fphys.2026.1769079)
Supplement: Supplementary file 4 [file DataSheet1.xlsx]

## Sheet: Standard meta
Type：1：CON 2：OPL 3：RT 4：HIIT 5:JT 6:CT
30m Sprint time	study	type	Exp Mean	Exp SD	Exp n	Cotr Mean	Cotr SD	Cotr n	age
	Mattia 2018	5	-0.1	0.0984886	11	-0.06	0.0948683	10	17
	Ghaith 2022	6	-0.48	0.204157	17	-0.11	0.171814	17	14.6
	Forain 2024	5	-0.3	0.138058	14	-0.24	0.13914	14	14.5
	Derakhti 2022	2	-0.19	0.144222	8	0.09	0.134164	6	15.7
	Zhu 2024	6	-0.27	0.103247	10	-0.08	0.0963328	10	14.7
	Borges 2016	3	-0.05	0.067082	9	0.03	0.157544	7	16.6
					69			64
10m Sprint time	study	type	Exp Mean	Exp SD	Exp n	Cotr Mean	Cotr SD	Cotr n	age
	Eduaro 2019	3	-0.07	0.0841903	16	-0.01	0.143108	8	20
	Yiannis 2023	4	-0.19802	0.145524	15	0.0198	0.17921	14	16.35
	Ghaith 2022	6	-0.23	0.247386	17	-0.05	0.406079	17	14.6
	Derakhti 2022	2	-0.14	0.120416	8	0.03	0.105262	6	15.7
	Vasileiou 2024	6	-0.09	0.0905539	18	-0.03	0.0885438	17	13.7

## Sheet: Net meta
SJ	study	type	mean	sd	n	unit		CMJ	study	type	mean	sd	n	unit
	Kobal 2017	5	1.9	2.71183	11	CM			Kobal 2017	6	3.5	2.81603	12	CM
	Kobal 2017	6	3.8	3.13847	12	CM			Kobal 2017	5	2.1	2.66721	11	CM
	Francesco 2019	3	-0.3	5.05015	12	CM			Mohamed 2019	1	0	0.134164	14	CM
	Francesco 2019	6	10.6	3.35201	12	CM			Mohamed 2019	5	2	0.126491	14	CM
	Mohamed 2019	1	0	0.0632456	14	CM			Firas 2019	1	-0.5	1.42618	8	CM
	Mohamed 2019	5	2	0.126491	14	CM			Firas 2019	5	3.1	3.96308	9	CM
	Firas 2019	1	-0.1	0.921954	8	CM			Firas 2019	6	4.3	2.77849	14	CM
	Firas 2019	6	5.1	2.51436	14	CM			Mohamed2 2020	1	0.82	2.14972	13	CM
	Firas 2019	5	3.3	3.44819	9	CM			Mohamed2 2020	5	1.74	2.90916	14	CM
	Mohamed2 2020	1	1.23	2.51417	13	CM			Eduarbo 2019	1	1.96	2.328	8	CM
	Mohamed2 2020	5	1.71	2.78173	14	CM			Eduarbo 2019	3	2.765	3.78585	16	CM
	Eduarbo 2019	1	3.1	3.2579	8	CM			Yiannis 2023	1	-0.49	7.95187	14	CM
	Eduarbo 2019	3	4.505	2.7321	16	CM			Yiannis 2023	4	-3.46	7.44341	15	CM
	Yiannis 2023	1	1.31	10.5663	14	CM			Ghaith 2022	1	1.2	1.86097	17	CM
	Yiannis 2023	4	-2.64	8.69459	15	CM			Ghaith 2022	6	6.1	1.92981	17	CM
	Ghaith 2022	1	0.9	1.29619	17	CM			Helder 2024	1	-0.32	2.42488	8	CM
	Ghaith 2022	6	4.6	2.06388	17	CM			Helder 2024	6	4.56154	3.27351	13	CM
	Helder 2024	6	1.92308	4.21002	13	CM			Stephen 2022	1	-1.5	3.2192	7	CM
	Helder 2024	3	-0.7	3.15078	8	CM			Stephen 2022	3	2.84	2.42999	15	CM
	Stephen 2022	1	-2.1	3.03401	7	CM			Knut 2023	3	2.3	4.08754	2	CM
	Stephen 2022	3	2.35333	2.49522	15	CM			Knut 2023	6	3.5	3.66005	2	CM
	Loturco 2016	2	2.25	2.58293	9	CM			Loturco 2016	1	0.36	2.82685	8	CM
	Loturco 2016	1	-0.53	2.92294	8	CM			Loturco 2016	2	1.79	2.91251	9	CM
	Riberio 2020	2	3.62	1.97693	8	CM			Alives 2010	1	-1.1	2.01022	6	CM
	Riberio 2020	5	3.67	2.80373	8	CM			Alives 2010	6	0.517647	3.19559	17	CM
	Alives 2010	1	-0.3	2.3473	6	CM			Riberio 2020	2	3.64	1.9909	8	CM
	Alives 2010	6	4.53471	3.81901	17	CM			Riberio 2020	5	3.04	3.14351	8	CM
	Zhu 2024	6	1.19	2.32142	10	CM			Zhu 2024	3	1.38	2.35893	10	CM
	Zhu 2024	3	1.35	2.39391	10	CM			Zhu 2024	6	3.72	2.52977	10	CM
	Forain 2024	5	2.65	2.92971	28	CM			Yu 2020	1	1.33	3.78281	8	CM
	Loturco 2013	2	1.9	2.51104	32	CM			Yu 2020	6	4.8	3.17473	12	CM
					399				Wallenta 2016	3	0.4	4.58519	6	CM
					787				Wallenta 2016	6	0.3	6.97266	6	CM
									Rosas 2016	1	0.5	3.98447	21	CM
									Rosas 2016	2	7.2	4.92869	21	CM
									Rosas 2016	5	4.3	5.83095	21	CM
									Oliver 2019	1	1.89048	3.21814	21	CM
									Oliver 2019	3	2	3.8766	14	CM
									Derakhti 2022	1	-0.65	2.7	6	CM
									Derakhti 2022	2	1.5	2.94007	8	CM
									Loturco 2020	1	0.4	4.04772	12	CM
									Loturco 2020	2	1.2	2.62069	11	CM
									Vasileiou 2024	1	0.17	1.35558	17	CM
									Vasileiou 2024	6	1.16	1.74568	18	CM
									Sinan 2022	4	2.2	1.78997	12	CM
									Forain 2024	5	0.6	2.94559	28	CM
									Moisses 2021	3	2.73063	2.88992	144	CM
									Loturco 2013	2	2.55	2.60598	32	CM
													737
